# Supplementary material for: Artifact Management for Cerebral Near-Infrared Spectroscopy Signals: A Systematic Scoping Review
Source: Bioengineering (Basel). 2024 Sep 18;11(9):933. doi: 10.3390/bioengineering11090933 (PMC11428271; doi:10.3390/bioengineering11090933)
Supplement: Supplementary file 1 [file bioengineering-11-00933-s001.zip]

Archive with 1 entries (1 files):
- bioengineering-3123326-supplementary.pdf
